# Supplementary material for: Comparisons of seven algorithms for pathway analysis using the WTCCC Crohn's Disease dataset
Source: BMC Res Notes. 2011 Oct 7;4:386. doi: 10.1186/1756-0500-4-386 (PMC3199264; doi:10.1186/1756-0500-4-386)
Supplement: Additional file 1 — Potential CD-associated pathways by different methods. Table S1. Positive pathways for Crohn's disease from enrichment analysis of 93 CD susceptibility genes. This table contains 28 enriched pathways (FDR < 0.05, hypergeometric test) from GeneTrail analysis. These pathways are treated as positive pathways for CD in this study. Table S2. Number of significant pathways (FDR < 0.05) detected by PLINK-Ave and GATES-Hyper algorithm with different LD and p-value threshold setting. This table shows impact of varying LD pruning and p-value threshold on detecting significant pathways for Crohn's disease. Table S3. Overlapping between pathways detected by different raw data based algorithms. This table presents significant pathways (FDR < 0.05) detected by PLINK-AVE, GRASS and GSEAforGWAS. The overlap between each pair of algorithms and also with positive pathways is illustrated by 'Yes' or 'No'. [file 1756-0500-4-386-S1.XLS]

## Sheet: S1
Table S1 Positive pathways for Crohn's disease from enrichment analysis of 93 CD susceptibility genes
Subcategory	Size	expected	observed	p-value (fdr)	enrichment	Annotation	Reference
KEGG_CYTOKINE_CYTOKINE_RECEPTOR_INTERACTION	262	1.92301	12	1.05873e-05	up	Cytokine-cytokine receptor interaction	PMID: 17208301
KEGG_JAK_STAT_SIGNALING_PATHWAY	154	1.13032	8	0.000291058	up	Jak-STAT signaling pathway	PMID: 12615922
BIOCARTA_IL22BP_PATHWAY	16	0.117436	3	0.00217788	up	IL22 Soluble Receptor Signaling Pathway	PMID: 16537974
BIOCARTA_NO2IL12_PATHWAY	16	0.117436	3	0.00217788	up	NO2-dependent IL 12 Pathway in NK cells
BIOCARTA_CYTOKINE_PATHWAY	21	0.154135	3	0.00288075	up	Cytokine Network	PMID: 17208301
BIOCARTA_IL12_PATHWAY	21	0.154135	3	0.00288075	up	IL12 and Stat4 Dependent Signaling Pathway in Th1 Development	PMID: 11120856
IL_12_IL23_PATHWAY_CD	20	0.146795	3	0.00288075	up	Interleukin (IL)-12 and IL-23 Pathway	PMID: 19249008
BIOCARTA_IL6_PATHWAY	22	0.161474	3	0.00290371	up	IL 6 signaling pathway	PMID: 11040184
KEGG_NOD_LIKE_RECEPTOR_SIGNALING_PATHWAY	58	0.425705	4	0.00402467	up	NOD-like receptor signaling pathway	PMID: 18928408
BIOCARTA_INFLAM_PATHWAY	29	0.212853	3	0.00531742	up	Cytokines and Inflammatory Response Pathway
KEGG_LEISHMANIA_INFECTION	66	0.484423	4	0.00535995	up	Leishmania infection Pathway
KEGG_ALLOGRAFT_REJECTION	35	0.256891	3	0.00769691	up	Allograft rejection Pathway
REACTOME_CYTOSOLIC_SULFONATION_OF_SMALL_MOLECULES	11	0.0807372	2	0.00892957	up	Genes involved in Cytosolic sulfonation of small molecules
ST_STAT3_PATHWAY	11	0.0807372	2	0.00892957	up	Signal transducer and activator of transcription-3 Pathway	PMID: 12615922
KEGG_TYPE_I_DIABETES_MELLITUS	41	0.30093	3	0.00972588	up	Type I diabetes mellitus Pathway	PMID: 19956648
KEGG_SULFUR_METABOLISM	13	0.0954167	2	0.0109778	up	Sulfur metabolism Pathway	PMID: 9753276
KEGG_INTESTINAL_IMMUNE_NETWORK_FOR_IGA_PRODUCTION	46	0.337628	3	0.0119123	up	Intestinal immune network for IgA production
REACTOME_SIGNALING_BY_TGF_BETA	15	0.110096	2	0.0130139	up	Genes involved in Signaling by TGF beta	PMID: 19539753
BIOCARTA_IL10_PATHWAY	17	0.124776	2	0.0150778	up	IL-10 Anti-inflammatory Signaling Pathway	PMID: 21631466
REACTOME_CHEMOKINE_RECEPTORS_BIND_CHEMOKINES	53	0.389007	3	0.0150778	up	Genes involved in Chemokine receptors bind chemokines	PMID: 16405541
BIOCARTA_TH1TH2_PATHWAY	19	0.139455	2	0.0170207	up	Th1/Th2 Differentiation Pathway	PMID: 10579123
BIOCARTA_TOB1_PATHWAY	19	0.139455	2	0.0170207	up	Role of Tob in T-cell activation
BIOCARTA_DC_PATHWAY	22	0.161474	2	0.0208654	up	Dendritic cells in regulating TH1 and TH2 Development	PMID: 10579123
KEGG_CHEMOKINE_SIGNALING_PATHWAY	186	1.36519	5	0.0208654	up	Chemokine signaling pathway	PMID: 20848509
BIOCARTA_TPO_PATHWAY	23	0.168814	2	0.0217526	up	TPO Signaling Pathway
KEGG_CELL_ADHESION_MOLECULES_CAMS	131	0.961507	4	0.0255157	up	Cell adhesion molecules
ST_INTERLEUKIN_4_PATHWAY	26	0.190833	2	0.0255157	up	Interleukin 4 (IL-4) Pathway	PMID: 15528258
KEGG_ASTHMA	28	0.205513	2	0.0283527	up	Asthma Pathway

## Sheet: S2
Table 2 Number of significant pathways (FDR < 0.05) detected by PLINK-Ave and GATES-Hyper algorithms with different LD and p-value threshold setting
	PLINK-Ave			GATES-Hyper
	p=0.01	p=0.05	p=0.1	p=0.01	p=0.05	p=0.1
LD=0.2	0	20	42	0	0	2
LD=0.5	0	40	75	0	0	2
LD=0.8	0	0	52	0	0	0
LD=1.0	0	0	35	0	0	0

## Sheet: S3
Table S3 Overlapping between pathways detected by different raw data based algorithms
PathID	PLINK-Ave_detectedorNot	GRASS_detectedorNot	GSEAforGWAS_detectedorNot	PositivePathwaysorNot
KEGG_JAK_STAT_SIGNALING_PATHWAY	Yes	Yes	Yes	Yes
BIOCARTA_TPO_PATHWAY	Yes	No	Yes	Yes
BIOCARTA_IL12_PATHWAY	Yes	No	No	Yes
IL_12_IL23_PATHWAY_CD	Yes	No	No	Yes
KEGG_NOD_LIKE_RECEPTOR_SIGNALING_PATHWAY	Yes	No	No	Yes
ST_INTERLEUKIN_4_PATHWAY	Yes	No	No	Yes
KEGG_CHEMOKINE_SIGNALING_PATHWAY	Yes	No	No	Yes
KEGG_CYTOKINE_CYTOKINE_RECEPTOR_INTERACTION	Yes	No	No	Yes
BIOCARTA_CYTOKINE_PATHWAY	No	Yes	No	Yes
ST_STAT3_PATHWAY	No	Yes	No	Yes
REACTOME_GRB2_SOS_PROVIDES_LINKAGE_TO_MAPK_SIGNALING_FOR_INTERGRINS_	Yes	Yes	No	No
BIOCARTA_NKT_PATHWAY	Yes	No	Yes	No
REACTOME_CD28_CO_STIMULATION	Yes	No	Yes	No
REACTOME_RNA_POLYMERASE_III_TRANSCRIPTION_INITIATION	Yes	No	Yes	No
REACTOME_RNA_POLYMERASE_III_TRANSCRIPTION_INITIATION_FROM_TYPE_3_PROMOTER	Yes	No	Yes	No
REACTOME_COSTIMULATION_BY_THE_CD28_FAMILY	Yes	No	Yes	No
KEGG_ABC_TRANSPORTERS	No	Yes	Yes	No
BIOCARTA_AKAPCENTROSOME_PATHWAY	Yes	No	No	No
BIOCARTA_BIOPEPTIDES_PATHWAY	Yes	No	No	No
BIOCARTA_ECM_PATHWAY	Yes	No	No	No
BIOCARTA_EGF_PATHWAY	Yes	No	No	No
BIOCARTA_HER2_PATHWAY	Yes	No	No	No
BIOCARTA_INTEGRIN_PATHWAY	Yes	No	No	No
BIOCARTA_MET_PATHWAY	Yes	No	No	No
BIOCARTA_PDGF_PATHWAY	Yes	No	No	No
BIOCARTA_TCR_PATHWAY	Yes	No	No	No
BIOCARTA_TFF_PATHWAY	Yes	No	No	No
KEGG_CYSTEINE_AND_METHIONINE_METABOLISM	Yes	No	No	No
KEGG_GLYCINE_SERINE_AND_THREONINE_METABOLISM	Yes	No	No	No
KEGG_ONE_CARBON_POOL_BY_FOLATE	Yes	No	No	No
KEGG_SELENOAMINO_ACID_METABOLISM	Yes	No	No	No
KEGG_T_CELL_RECEPTOR_SIGNALING_PATHWAY	Yes	No	No	No
KEGG_TIGHT_JUNCTION	Yes	No	No	No
KEGG_VIRAL_MYOCARDITIS	Yes	No	No	No
REACTOME_DOWN_STREAM_SIGNAL_TRANSDUCTION	Yes	No	No	No
REACTOME_INTEGRIN_ALPHAIIBBETA3_SIGNALING	Yes	No	No	No
REACTOME_PLATELET_AGGREGATION_PLUG_FORMATION	Yes	No	No	No
REACTOME_RNA_POLYMERASE_I_III_AND_MITOCHONDRIAL_TRANSCRIPTION	Yes	No	No	No
REACTOME_RNA_POLYMERASE_III_TRANSCRIPTION	Yes	No	No	No
REACTOME_TRANSCRIPTION	Yes	No	No	No
ST_B_CELL_ANTIGEN_RECEPTOR	Yes	No	No	No
ST_G_ALPHA_I_PATHWAY	Yes	No	No	No
ST_T_CELL_SIGNAL_TRANSDUCTION	Yes	No	No	No
BIOCARTA_CBL_PATHWAY	No	Yes	No	No
BIOCARTA_CTL_PATHWAY	No	Yes	No	No
BIOCARTA_IL4_PATHWAY	No	Yes	No	No
BIOCARTA_P38MAPK_PATHWAY	No	Yes	No	No
KEGG_GAP_JUNCTION	No	Yes	No	No
KEGG_LIMONENE_AND_PINENE_DEGRADATION	No	Yes	No	No
KEGG_NEUROTROPHIN_SIGNALING_PATHWAY	No	Yes	No	No
KEGG_PRIMARY_IMMUNODEFICIENCY	No	Yes	No	No
REACTOME_CD28_DEPENDENT_PI3K_AKT_SIGNALING	No	Yes	No	No
REACTOME_CDC20_PHOSPHO_APC_MEDIATED_DEGRADATION_OF_CYCLIN_A	No	Yes	No	No
REACTOME_CREB_PHOPHORYLATION_THROUGH_THE_ACTIVATION_OF_RAS	No	Yes	No	No
REACTOME_EICOSANOID_LIGAND_BINDING_RECEPTORS	No	Yes	No	No
REACTOME_FORMATION_AND_MATURATION_OF_MRNA_TRANSCRIPT	No	Yes	No	No
REACTOME_FORMATION_OF_THE_EARLY_ELONGATION_COMPLEX	No	Yes	No	No
REACTOME_FORMATION_OF_TUBULIN_FOLDING_INTERMEDIATES_BY_CCT_TRIC	No	Yes	No	No
REACTOME_G_BETA_GAMMA_SIGNALLING_THROUGH_PI3KGAMMA	No	Yes	No	No
REACTOME_GS_ALPHA_MEDIATED_EVENTS_IN_GLUCAGON_SIGNALLING	No	Yes	No	No
REACTOME_HIV1_TRANSCRIPTION_INITIATION	No	Yes	No	No
REACTOME_INTEGRIN_CELL_SURFACE_INTERACTIONS	No	Yes	No	No
REACTOME_INTRINSIC_PATHWAY	No	Yes	No	No
REACTOME_MITOTIC_PROMETAPHASE	No	Yes	No	No
REACTOME_MYD88_CASCADE	No	Yes	No	No
REACTOME_PLATELET_DEGRANULATION	No	Yes	No	No
REACTOME_RNA_POLYMERASE_I_TRANSCRIPTION_TERMINATION	No	Yes	No	No
REACTOME_SHC_RELATED_EVENTS	No	Yes	No	No
REACTOME_SIGNAL_ATTENUATION	No	Yes	No	No
REACTOME_SIGNALING_BY_WNT	No	Yes	No	No
REACTOME_SIGNALLING_BY_NGF	No	Yes	No	No
REACTOME_SIGNALLING_TO_ERKS	No	Yes	No	No
REACTOME_SIGNALLING_TO_RAS	No	Yes	No	No
REACTOME_SOS_MEDIATED_SIGNALLING	No	Yes	No	No
REACTOME_TIGHT_JUNCTION_INTERACTIONS	No	Yes	No	No
SA_CASPASE_CASCADE	No	Yes	No	No
SIG_BCR_SIGNALING_PATHWAY	No	Yes	No	No
ST_JNK_MAPK_PATHWAY	No	Yes	No	No
ST_TUMOR_NECROSIS_FACTOR_PATHWAY	No	Yes	No	No
BIOCARTA_CTLA4_PATHWAY	No	No	Yes	No
REACTOME_CD28_DEPENDENT_VAV1_PATHWAY	No	No	Yes	No
